# Supplementary material for: Stability Characterization of the Novel Anti-Cancer HM-10/10 HDL-Mimetic Peptide
Source: Int J Mol Sci. 2023 Jun 13;24(12):10054. doi: 10.3390/ijms241210054 (PMC10298982; doi:10.3390/ijms241210054)
Supplement: Supplementary file 1 [file ijms-24-10054-s001.zip]

Archive with 1 entries (1 files):
- ijms-2374640-supplementary.pdf
